# Supplementary material for: No causal effect of school closures in Japan on the spread of COVID-19 in spring 2020
Source: Nat Med. 2021 Oct 27;27(12):2111–9. doi: 10.1038/s41591-021-01571-8 (PMC8674136; doi:10.1038/s41591-021-01571-8)
Supplement: Supplementary file 3 — Statistical source data for Supplementary Fig. 1 [file 41591_2021_1571_MOESM3_ESM.xlsx]

## Sheet: a March 4
X

## Sheet: b March 16
X

## Sheet: c April 6
X

## Sheet: d April 10
X

## Sheet: e April 16
X

## Sheet: f April 22
X

## Sheet: g May 11
X

## Sheet: h April 6 (ATT)
X
