# Supplementary material for: No causal effect of school closures in Japan on the spread of COVID-19 in spring 2020
Source: Nat Med. 2021 Oct 27;27(12):2111–9. doi: 10.1038/s41591-021-01571-8 (PMC8674136; doi:10.1038/s41591-021-01571-8)
Supplement: Supplementary file 4 — Statistical source data for Supplementary Fig. 2 [file 41591_2021_1571_MOESM4_ESM.csv]

Number of cases	Proportion
0	0.954468739451675
1	0.0251659603195439
2	0.00790108639937991
3	0.00385052944779907
4	0.00250034379727212
5	0.00150020627836327
6	0.00080011001512708
7	0.000862618610058883
8	0.00060008251134531
9	0.000475065321481704
10	0.000262536098713573
11	0.000275037817699934
12	0.000212529222768131
13	0.000162522346822688
14	0.000162522346822688
15	3.75051569590819e-05
16	3.75051569590819e-05
17	3.75051569590819e-05
18	0.000112515470877246
19	5.00068759454425e-05
20	2.50034379727212e-05
21	2.50034379727212e-05
22	3.75051569590819e-05
23	7.50103139181637e-05
24	3.75051569590819e-05
25	6.25085949318031e-05
26	2.50034379727212e-05
27	2.50034379727212e-05
28	2.50034379727212e-05
29	1.25017189863606e-05
30	1.25017189863606e-05
31	1.25017189863606e-05
32	1.25017189863606e-05
33	3.75051569590819e-05
34	1.25017189863606e-05
35	1.25017189863606e-05
36	2.50034379727212e-05
37	1.25017189863606e-05
38	0
39	0
40	0
41	0
42	0
43	1.25017189863606e-05
44	0
45	0
46	0
47	0
48	0
49	0
50	0
51	0
52	0
53	0
54	0
55	0
56	0
57	0
58	0
59	0
60	0
61	0
62	0
63	0
64	0
65	0
66	0
67	0
68	0
69	0
70	0
71	0
72	0
73	1.25017189863606e-05
74	0
75	0
76	0
77	0
78	0
79	0
80	0
81	0
82	0
83	0
84	0
85	0
86	0
87	0
88	0
89	0
90	0
91	0
92	0
93	0
94	1.25017189863606e-05
