# Supplementary material for: No causal effect of school closures in Japan on the spread of COVID-19 in spring 2020
Source: Nat Med. 2021 Oct 27;27(12):2111–9. doi: 10.1038/s41591-021-01571-8 (PMC8674136; doi:10.1038/s41591-021-01571-8)
Supplement: Supplementary file 5 — Statistical source datafor Supplementary Fig. 3 [file 41591_2021_1571_MOESM5_ESM.csv]

Number of municipalities	Proportion
1	0.330798479087452
2	0.178707224334601
3	0.140684410646388
4	0.110266159695817
5	0.0798479087452472
6	0.0532319391634981
7	0.0304182509505703
8	0.026615969581749
9	0.0190114068441065
10	0.00760456273764259
11	0.00760456273764259
12	0.00380228136882129
13	0.0114068441064639
