# Supplementary material for: No causal effect of school closures in Japan on the spread of COVID-19 in spring 2020
Source: Nat Med. 2021 Oct 27;27(12):2111–9. doi: 10.1038/s41591-021-01571-8 (PMC8674136; doi:10.1038/s41591-021-01571-8)
Supplement: Supplementary file 6 — Statistical source data for Supplementary Fig. 4 [file 41591_2021_1571_MOESM6_ESM.csv]

left end	right end	Proportion
0	1	0.498525073746313
1	2	0
2	3	0
3	4	0
4	5	0
5	6	0
6	7	0
7	8	0
8	9	0.00147492625368732
9	10	0.00147492625368732
10	11	0.00737463126843658
11	12	0.00884955752212389
12	13	0
13	14	0.0132743362831858
14	15	0
15	16	0.0132743362831858
16	17	0
17	18	0.00147492625368732
18	19	0
19	20	0.0132743362831858
20	21	0
21	22	0.00442477876106195
22	23	0
23	24	0
24	25	0.023598820058997
25	26	0
26	27	0
27	28	0.0132743362831858
28	29	0
29	30	0.00442477876106195
30	31	0
31	32	0
32	33	0.028023598820059
33	34	0
34	35	0
35	36	0
36	37	0
37	38	0
38	39	0
39	40	0.00884955752212389
40	41	0
41	42	0.00442477876106195
42	43	0
43	44	0.00442477876106195
44	45	0
45	46	0
46	47	0
47	48	0
48	49	0
49	50	0.0398230088495575
50	51	0
51	52	0
52	53	0
53	54	0.00147492625368732
54	55	0
55	56	0
56	57	0.00147492625368732
57	58	0.00147492625368732
58	59	0
59	60	0.0162241887905605
60	61	0
61	62	0.00442477876106195
62	63	0
63	64	0
64	65	0
65	66	0.023598820058997
66	67	0
67	68	0
68	69	0
69	70	0
70	71	0.00737463126843658
71	72	0
72	73	0
73	74	0
74	75	0.0147492625368732
75	76	0.00147492625368732
76	77	0.00294985250737463
77	78	0
78	79	0
79	80	0.0206489675516224
80	81	0
81	82	0
82	83	0.0103244837758112
83	84	0
84	85	0.00884955752212389
85	86	0
86	87	0
87	88	0.00147492625368732
88	89	0
89	90	0
90	91	0
91	92	0.00147492625368732
92	93	0
93	94	0
94	95	0
95	96	0
96	97	0
97	98	0
98	99	0
99	100	0.191740412979351
