# Supplementary material for: No causal effect of school closures in Japan on the spread of COVID-19 in spring 2020
Source: Nat Med. 2021 Oct 27;27(12):2111–9. doi: 10.1038/s41591-021-01571-8 (PMC8674136; doi:10.1038/s41591-021-01571-8)
Supplement: Supplementary file 7 — Statistical source data for Supplementary Fig. 5 [file 41591_2021_1571_MOESM7_ESM.csv]

	outcome average in analyzed municipalities	outcome average in missing municipalities	lower bound of 95% confidence interval	upper bound of 95% confidence interval	difference in the two outcome averages	p-value
2020-03-04	0.00563094870546728	0	-0.0230709113403477	0.0343328087512823	0.00563094870546728	0.700256133451274
2020-03-05	0.00544281153603668	0	-0.0284436722993989	0.0393292953714722	0.00544281153603667	0.752621894188278
2020-03-06	0.00701983367288831	0	-0.0459612730565349	0.0600009404023121	0.0070198336728886	0.794861772992611
2020-03-07	0.00592790072832278	0.0222148666330482	-0.0506659300842132	0.0180919982747608	-0.0162869659047262	0.352675019642439
2020-03-08	0.00454055068564856	0	-0.0225679084061814	0.0316490097774785	0.00454055068564855	0.742399464818554
2020-03-09	0.000610757357583032	0	-0.00569918259947714	0.00692069731464325	0.000610757357583055	0.849355014890139
2020-03-10	0.00933879515046002	0	-0.034660507653893	0.0533380979548135	0.00933879515046025	0.677053116138565
2020-03-11	0.00606745700950663	0	-0.0271937277391689	0.0393286417581823	0.00606745700950671	0.720374494273285
2020-03-12	0.0111294636029359	0	-0.0604525612973435	0.0827114885032164	0.0111294636029365	0.760291919992663
2020-03-13	0.0136287997170226	0	-0.0979309119988949	0.12518851143294	0.0136287997170224	0.810539092631551
2020-03-14	0.0127467730579575	0	-0.0678099604856878	0.0933035066016034	0.0127467730579578	0.756178210926695
2020-03-15	0.0014324674828358	0	-0.015383138410961	0.0182480733766326	0.0014324674828358	0.867238924988361
2020-03-16	0.00431192217336287	0	-0.0182188661423333	0.0268427104890587	0.00431192217336268	0.707258890345654
2020-03-17	0.0227133191400908	0	-0.0793628639090574	0.124789502189237	0.0227133191400896	0.662381582074662
2020-03-18	0.0135171948926717	0	-0.0324081493388703	0.0594425391242124	0.0135171948926711	0.563586333088985
2020-03-19	0.0160822254959348	0	-0.0510481533417804	0.0832126043336495	0.0160822254959346	0.638293316338328
2020-03-20	0.0051116404152933	0	-0.0125921378888882	0.0228154187194747	0.00511164041529325	0.571026318678057
2020-03-21	0.00968735588547159	0	-0.0250371902379669	0.044411902008909	0.00968735588547101	0.58410086228382
2020-03-22	0.0143820325504602	0	-0.0302814674233429	0.0590455325242617	0.0143820325504594	0.527504481797347
2020-03-23	0.00690850370653646	0	-0.0160812541494213	0.0298982615624935	0.00690850370653613	0.555435955262753
2020-03-24	0.0315998571545055	0	-0.0919556054862665	0.155155319795277	0.031599857154505	0.615776647212364
2020-03-25	0.0217600388288772	0	-0.0366927953061462	0.0802128729638992	0.0217600388288765	0.465145129756775
2020-03-26	0.0335832244301533	0	-0.0856390067279043	0.152805455588211	0.0335832244301536	0.580456163049744
2020-03-27	0.0492765785808807	0	-0.128232913092849	0.226786070254606	0.0492765785808784	0.585958408052489
2020-03-28	0.315521850398446	0	-1.96897706044611	2.60002076124298	0.315521850398435	0.786371706553364
2020-03-29	0.240674893209055	0	-1.69702991184964	2.17837969826775	0.240674893209055	0.807436805745696
2020-03-30	0.0905041293793553	0	-0.317392417890713	0.49840067664942	0.0905041293793532	0.663283093312645
2020-03-31	0.064257324373403	0	-0.0819385236657716	0.210453172412571	0.0642573243733995	0.388514473753272
2020-04-01	0.0859111670042952	0.0439842712246101	-0.192116631679001	0.275970423238369	0.041926895779684	0.725192106675528
2020-04-02	0.135067239149455	0.0439842712246101	-0.221871330446921	0.404037266296608	0.0910829679248435	0.567949588692963
2020-04-03	0.176930533468979	0.0439842712246101	-0.353674897829576	0.619567422318311	0.132946262244368	0.591905881756569
2020-04-04	0.172306409241537	0.13195281367383	-0.405389588354211	0.486096779489622	0.0403535955677053	0.858994899428787
2020-04-05	0.108231782577634	0.0209687565527364	-0.0856108926960521	0.260136944745845	0.0872630260248965	0.322050664255953
2020-04-06	0.114122190903193	0.336700006246946	-0.499265509324857	0.0541098786373416	-0.222577815343758	0.114715055334387
2020-04-07	0.149971745456272	0.0052287062246179	-0.0502266931451561	0.339712771608477	0.14474303923166	0.145433160943017
2020-04-08	0.199224481665354	0.35852554904457	-0.543973957411956	0.225371822653505	-0.159301067379225	0.416511861527384
2020-04-09	0.21622806326713	0.0434655474057848	-0.139345289239322	0.484870320962017	0.172762515861348	0.277553413680971
2020-04-10	0.222017103333925	0.0914315103625249	-0.110542917364813	0.371714103307612	0.1305855929714	0.288103348484676
2020-04-11	0.245861764617795	0.0343600694760605	-0.287264256730185	0.710267647013657	0.211501695141736	0.405466401429833
2020-04-12	0.159074192191487	0.246402264096619	-0.454834860488676	0.280178716678416	-0.0873280719051301	0.641048991721652
2020-04-13	0.16766911228888	0.0269851089422579	-0.214353688427742	0.495721695120983	0.140684003346621	0.436933225363609
2020-04-14	0.335469988912351	0.0394739846383202	-0.680337795943738	1.27232980449177	0.295996004274017	0.551965092702881
2020-04-15	0.322687263788647	0.0392686508297834	-0.389159693871323	0.955996919789047	0.283418612958862	0.408415944979742
2020-04-16	0.250230891536975	0.719048432384979	-1.11218543430184	0.174550352605883	-0.468817540847981	0.15301199314815
2020-04-17	0.251368979694044	0.256389443858065	-0.365571072125719	0.355530143797681	-0.00502046416401897	0.978202550437514
2020-04-18	0.166928372446336	0.172028429054924	-0.18838223298393	0.178182119766758	-0.00510005660858587	0.956456753529387
2020-04-19	0.112951162468297	0.149563984837803	-0.17962726881995	0.106401624080944	-0.0366128223695031	0.615456676599597
2020-04-20	0.160521966215991	0.333697478812968	-0.56459921243205	0.218248187238116	-0.173175512596967	0.385432735102632
2020-04-21	0.117842342770827	0.0635253373968656	-0.0791215128331783	0.187755523581102	0.0543170053739616	0.4245379334903
2020-04-22	0.150749274731056	0.0444216416632972	-0.0958252240273686	0.308480490162885	0.106327633067758	0.302192547795833
2020-04-23	0.182224226341715	0.0444216416632972	-0.186787704601358	0.462392873958192	0.137802584678417	0.404920699353672
2020-04-24	0.138146925530812	0.088716037208906	-0.157122605906251	0.255984382550064	0.0494308883219061	0.638678262266825
2020-04-25	0.0926289295153933	0.0747534849389943	-0.115910441611384	0.151661330764182	0.0178754445763988	0.793191856036257
2020-04-26	0.046059930024223	0.0193341683061121	-0.0466851774335919	0.100136700869812	0.02672576171811	0.475077090134164
2020-04-27	0.0466712839547083	0.0158185202704867	-0.0648362334931948	0.126541760861639	0.030852763684222	0.527001028273963
2020-04-28	0.0573752803316336	0.0448825868083845	-0.0663304293502604	0.0913158163967588	0.0124926935232492	0.755816007906912
2020-04-29	0.0625436118717542	0.0439002814281637	-0.0650910226664337	0.102377683553614	0.0186433304435903	0.662216441734464
2020-04-30	0.0482649382958825	0.0161077899728475	-0.0588811580213459	0.123195454667415	0.0321571483230348	0.488309058055315
2020-05-01	0.0850067956791915	0.0383839064955281	-0.0756467713566801	0.168892549724007	0.0466228891836633	0.454409208736146
2020-05-02	0.0787884496263978	0.0284774932353511	-0.0472353470240469	0.147857259806141	0.0503109563910469	0.31166979741597
2020-05-03	0.0847330090371203	0.0351704016457533	-0.161927834886377	0.261053049669106	0.0495626073913647	0.645652667933217
2020-05-04	0.105328239017175	0.0042196576549548	-0.212120513577076	0.414337676301509	0.101108581362217	0.526531108064039
2020-05-05	0.0433415023627666	0.0708374790241596	-0.12077592287093	0.0657839695481472	-0.0274959766613914	0.563037521697913
2020-05-06	0.0232514875791687	0	-0.0326406854580571	0.079143660616395	0.0232514875791689	0.414429134575058
2020-05-07	0.0280293415662472	0.0042196576549548	-0.0418573323581454	0.0894767001807289	0.0238096839112917	0.476867308096939
2020-05-08	0.0222089595266468	0.0185633276591404	-0.0320858538403429	0.0393771175753561	0.0036456318675066	0.841326106479615
2020-05-09	0.431563047075068	0.0126589729648644	-2.49170131925929	3.32950946747969	0.418904074110204	0.777637603391846
2020-05-10	0.0134529776421012	0	-0.014259348367242	0.0411653036514433	0.0134529776421007	0.340947998528849
2020-05-11	0.172028486927073	0	-0.299317136114096	0.643374109968243	0.172028486927074	0.473966852210254
2020-05-12	0.0491070939597972	0	-0.081341700176037	0.179555888095636	0.0491070939597995	0.460184169646898
2020-05-13	0.0541981677499173	0.0325148443812452	-0.103577670149315	0.14694431688666	0.0216833233686722	0.734116789470243
2020-05-14	0.0435549635006082	0.00716562386536825	-0.0441699629969847	0.116948642267466	0.0363893396352405	0.37554506760725
2020-05-15	0.0131465375269627	0.00207915920465091	-0.0243073865300868	0.046442143174711	0.0110673783223121	0.539330702125451
2020-05-16	0.0151101995750928	0	-0.0311430343020506	0.0613634334522368	0.0151101995750931	0.521561648622986
2020-05-17	0.0037667055889558	0	-0.00627642083844365	0.0138098320163554	0.00376670558895589	0.461846782940359
2020-05-18	0.00481403709144242	0.00788591758466962	-0.0145592212616222	0.00841546027516766	-0.00307188049322727	0.599808165437907
2020-05-19	0.0209337655527361	0	-0.0614115645994396	0.103279095704913	0.0209337655527369	0.617926711821988
2020-05-20	0.0151616706442587	0	-0.0631081651045805	0.0934315063930993	0.0151616706442594	0.703885280583228
2020-05-21	0.0251991642339471	0	-0.0450325462466606	0.0954308747145557	0.0251991642339476	0.481474528622751
2020-05-22	0.00198312955367036	0	-0.00556014767067175	0.00952640677801249	0.00198312955367037	0.605979515153786
2020-05-23	0.00320838522878944	0	-0.00922552722038919	0.0156422976779681	0.00320838522878945	0.612662482755488
2020-05-24	0.00606244251092153	0	-0.0104097814618949	0.0225346664837383	0.00606244251092169	0.470260461765087
2020-05-25	0.00281481477101987	0	-0.00659212966195055	0.0122217592039904	0.00281481477101991	0.557148384445857
2020-05-26	0.00484595315636073	0	-0.0092779316741849	0.0189698379869068	0.00484595315636095	0.500854776143997
2020-05-27	0.00575193645465496	0	-0.0109619659503265	0.0224658388596369	0.00575193645465525	0.499561262472922
2020-05-28	0.00985520556320673	0	-0.021148598514697	0.0408590096411106	0.00985520556320682	0.532855689287001
2020-05-29	0.00949228359649138	0	-0.00968482611673967	0.0286693933097222	0.00949228359649128	0.331560279993122
2020-05-30	0.00969744992638421	0	-0.0174310257564528	0.036825925609222	0.00969744992638457	0.483108566176552
2020-05-31	0.00177168947049143	0	-0.00646425509072386	0.0100076340317068	0.00177168947049146	0.672967603005283
