# Supplementary material for: No causal effect of school closures in Japan on the spread of COVID-19 in spring 2020
Source: Nat Med. 2021 Oct 27;27(12):2111–9. doi: 10.1038/s41591-021-01571-8 (PMC8674136; doi:10.1038/s41591-021-01571-8)
Supplement: Source Data Fig. 1 — Average outcomes and ATCs: main analysis. [file 41591_2021_1571_MOESM8_ESM.xlsx]

## Sheet: a Outcome (March 4)
date

## Sheet: b ATC (March 4)
date

## Sheet: c Outcome (March 16)
date

## Sheet: d ATC (March 16)
date

## Sheet: e Outcome (April 6)
date

## Sheet: f ATC (April 6)
date

## Sheet: g Outcome (April 10)
date

## Sheet: h ATC (April 10)
date

## Sheet: i Outcome (April 16)
date

## Sheet: j ATC (April 16
date

[truncated: 4 more sheets: k Outcome (April 22), l ATC (April 22), m Outcome (May 11), n ATC (May 11)]
