# Supplementary material for: No causal effect of school closures in Japan on the spread of COVID-19 in spring 2020
Source: Nat Med. 2021 Oct 27;27(12):2111–9. doi: 10.1038/s41591-021-01571-8 (PMC8674136; doi:10.1038/s41591-021-01571-8)
Supplement: Source Data Fig. 2 — Treatment effects: controlling for covariates. [file 41591_2021_1571_MOESM9_ESM.xlsx]

## Sheet: a March 4
date

## Sheet: b March 16
date

## Sheet: c April 6
date

## Sheet: d April 10
date

## Sheet: e April 16
date

## Sheet: f April 22
date

## Sheet: g May 11
date
