# Supplementary material for: No causal effect of school closures in Japan on the spread of COVID-19 in spring 2020
Source: Nat Med. 2021 Oct 27;27(12):2111–9. doi: 10.1038/s41591-021-01571-8 (PMC8674136; doi:10.1038/s41591-021-01571-8)
Supplement: Source Data Extended Data Fig. 1 — Sources of the daily number of newly confirmed cases: analyzed prefectures. [file 41591_2021_1571_MOESM13_ESM.xlsx]

## Sheet: Sheet1
Prefecture	Source
Iwate	https://www.pref.iwate.jp/kurashikankyou/iryou/covid19/1029635/index.html
Yamagata	https://www.pref.yamagata.jp/090016/bosai/kochibou/kikikanri/covid19/shingata_corona2.html
Fukushima	https://www.pref.fukushima.lg.jp/sec/21045c/fukushima-hasseijyoukyou.html
Tochigi	http://www.pref.tochigi.lg.jp/e04/welfare/hoken-eisei/kansen/hp/coronakensahasseijyoukyou.html
Saitama	https://www.pref.saitama.lg.jp/a0701/covid19/jokyo.html
Chiba	https://www.pref.chiba.lg.jp/shippei/press/2019/ncov-index.html
Tokyo	https://www.bousai.metro.tokyo.lg.jp/taisaku/saigai/1010035/index.html
Niigata	https://www.pref.niigata.lg.jp/site/shingata-corona/256362836.html
Toyama	http://www.pref.toyama.jp/cms_sec/1205/kj00021798.html
Fukui	https://covid19-fukui.com/
Gifu	https://www.pref.gifu.lg.jp/site/covid19/26547.html
Aichi	https://www.pref.aichi.jp/site/covid19-aichi/
Shiga	https://stopcovid19.pref.shiga.jp/
Osaka	https://covid19-osaka.info/
Tottori	https://www.pref.tottori.lg.jp/291425.htm
Shimane	https://www.pref.shimane.lg.jp/bousai_info/bousai/kikikanri/shingata_taisaku/new_coronavirus_portal.html
Okayama	https://www.pref.okayama.jp/page/667843.html
Hiroshima	https://www.pref.hiroshima.lg.jp/site/hcdc/covid19-kanjya.html
Yamaguchi	https://yamaguchi.stopcovid19.jp/
Tokushima	https://www.pref.tokushima.lg.jp/ippannokata/kenko/kansensho/5034012#20
Kagawa	https://www.pref.kagawa.lg.jp/yakumukansen/kansensyoujouhou/kansen/se9si9200517102553.html
Ehime	https://ehime-covid19.com/
Saga	https://www.pref.saga.lg.jp/kiji00373220/index.html
Nagasaki	https://www.pref.nagasaki.jp/bunrui/hukushi-hoken/kansensho/corona_nagasaki/corona_nagasaki_shousai/
Oita	https://www.pref.oita.jp/site/covid19-oita/covid19-pcr.html
Miyazaki	https://www.pref.miyazaki.lg.jp/fukushihoken/covid-19/kenmin/20200804143434.html
Kagoshima	https://www.pref.kagoshima.jp/ae06/kenko-fukushi/kenko-iryo/kansen/kansensho/coronavirus.html
