# Supplementary material for: No causal effect of school closures in Japan on the spread of COVID-19 in spring 2020
Source: Nat Med. 2021 Oct 27;27(12):2111–9. doi: 10.1038/s41591-021-01571-8 (PMC8674136; doi:10.1038/s41591-021-01571-8)
Supplement: Source Data Extended Data Fig. 2 — Definition of covariates. [file 41591_2021_1571_MOESM14_ESM.xlsx]

## Sheet: Sheet3
Variable name	log?	Numerator			Denominator
Young Population (<15)		A1301		÷	A1101
Old Population (=> 65)		A1303		÷	A1101
Densely inhabited districts population		A1801		÷	A1101
Population Density	log(	A2301 (2018)		÷	B1101	)
In-migrants		A5103		÷	A2301 (2018)
Out-migrants		A5104		÷	A2301 (2018)
Commuters from other municipalities in the same prefecture		A6103		÷	A1101
Commuters from other prefectures		A6104		÷	A1101
Commuters to other municipalities in the same prefecture	log(	A6105	+1	÷	A1101	)
Commuters to other prefectures	log(	A6106	+1	÷	A1101	)
Daytime Population	log(	A6108		÷	100	)
Livable area		B1101		÷	B1103
Income	log(	C120120		÷	C120110	)
Financial solidity index	log(	D2201				)
Total revenue	log(	D3201		÷	A2301 (2017)	)
Local tax		D320101		÷	D3201
Non transfered revenue		D3202		÷	D3201
Elementary school pupils		E2501		÷	A2301 (2018)
Elementary school pupils per school*	log(	E2501	+1	÷	E2101	)
Junior high school students		E3501		÷	A2301 (2018)
Junior high school students per school*	log(	E3501	+1	÷	E3101	)
Labor Force		F1101		÷	A1101
Unemployment		F1107		÷	F1101
1st Industry Employment		F2201		÷	F1102
2nd Industry Employment		F2211		÷	F1102
Hospitals		I5101		÷	A2301 (2017)
Medical clinics		I5102		÷	A2301 (2017)
Beds of hospitals		I5211		÷	A2301 (2017)
Beds of medical clinics (2017)		I5212		÷	A2301 (2017)
Physicians		I6100		÷	A2301 (2016)
