# Supplementary material for: No causal effect of school closures in Japan on the spread of COVID-19 in spring 2020
Source: Nat Med. 2021 Oct 27;27(12):2111–9. doi: 10.1038/s41591-021-01571-8 (PMC8674136; doi:10.1038/s41591-021-01571-8)
Supplement: Source Data Extended Data Fig. 3 — Treatment effects: negative binomial regression. [file 41591_2021_1571_MOESM15_ESM.xlsx]

## Sheet: a April 6
date	ATC	lower.bound.of.95..confidence.interval	upper.bound.of.95..confidence.interval
2020-03-30	1.6395	0.505675	2.77333
2020-03-31	-0.558796	-1.67444	0.55685
2020-04-01	-0.867606	-1.80038	0.0651666
2020-04-02	-0.322061	-1.13394	0.489813
2020-04-03	0.941705	0.422183	1.46123
2020-04-04	-0.0819083	-0.806796	0.64298
2020-04-05	0.330395	-0.761197	1.42199
2020-04-06	1.7058	0.871886	2.53972
2020-04-07	0.113418	-0.419585	0.646421
2020-04-08	-0.313293	-0.883853	0.257267
2020-04-09	0.633876	-0.102622	1.37037
2020-04-10	1.06602	0.526355	1.60568
2020-04-11	-0.295533	-0.819656	0.22859
2020-04-12	0.324026	-0.303259	0.951311
2020-04-13	-1.15786	-2.00091	-0.314814
2020-04-14	0.355287	-0.212774	0.923348
2020-04-15	-0.0831282	-0.741153	0.574896
2020-04-16	-0.204354	-0.891269	0.482561
2020-04-17	-0.481525	-1.03757	0.0745247
2020-04-18	0.131562	-0.475966	0.73909
2020-04-19	0.299168	-0.288129	0.886466
2020-04-20	0.564527	-0.264219	1.39327
2020-04-21	-0.937625	-1.81125	-0.0639999
2020-04-22	-0.726516	-1.57133	0.118299
2020-04-23	-0.0374519	-0.779811	0.704907
2020-04-24	-0.835153	-1.72135	0.0510422
2020-04-25	-1.10542	-2.28664	0.0757997
2020-04-26	-1.60854	-3.10341	-0.113674
2020-04-27	-2.05205	-3.72681	-0.377291

## Sheet: b April 10
date	ATC	lower.bound.of.95..confidence.interval	upper.bound.of.95..confidence.interval
2020-04-03	0.817028	-0.0589525	1.69301
2020-04-04	0.203179	-1.01591	1.42227
2020-04-05	1.85609	0.22053	3.49166
2020-04-06	2.56028	0.518074	4.60248
2020-04-07	0.604805	-0.35359	1.5632
2020-04-08	0.798185	-0.0763798	1.67275
2020-04-09	1.1237	0.118391	2.12901
2020-04-10	1.45116	0.502264	2.40005
2020-04-11	3.85807	2.54	5.17614
2020-04-12	2.42296	1.28845	3.55746
2020-04-13	2.14549	0.789584	3.50139
2020-04-14	2.62156	1.94989	3.29324
2020-04-15	1.02438	-0.00710902	2.05588
2020-04-16	1.51587	0.565987	2.46576
2020-04-17	-0.833188	-2.09547	0.429091
2020-04-18	0.274822	-0.678794	1.22844
2020-04-19	2.32113	1.14681	3.49545
2020-04-20	1.31269	-0.153753	2.77913
2020-04-21	-1.23136	-2.86339	0.400671
2020-04-22	1.32473	0.36102	2.28845
2020-04-23	-2.40246	-4.56703	-0.23789
2020-04-24	-0.984505	-2.05794	0.0889323
2020-04-25	0.0924323	-1.05529	1.24016
2020-04-26	-0.535793	-1.78956	0.717972
2020-04-27	0.907736	-0.832742	2.64821
2020-04-28	1.10382	-0.121231	2.32887
2020-04-29	1.23317	-0.0190779	2.48542
2020-04-30	31.141	-1.21523e+06	1.21529e+06
2020-05-01	-0.243897	-1.62988	1.14209

## Sheet: c April 16
date	ATC	lower.bound.of.95..confidence.interval	upper.bound.of.95..confidence.interval
2020-04-09	1.28812	-0.00912956	2.58538
2020-04-10	1.07345	-0.279423	2.42633
2020-04-11	1.82372	-0.271764	3.9192
2020-04-12	1.7047	-0.486718	3.89611
2020-04-13	19.9527	-9038.99	9078.9
2020-04-14	2.87391	1.45378	4.29404
2020-04-15	1.36405	-0.53835	3.26645
2020-04-16	1.67223	0.174881	3.16958
2020-04-17	-0.876716	-2.36013	0.606694
2020-04-18	-0.100537	-1.15682	0.955748
2020-04-19	1.01781	-0.601865	2.63749
2020-04-20	-0.814855	-3.21531	1.5856
2020-04-21	1.14701	-1.10107	3.39509
2020-04-22	-0.286999	-1.78854	1.21454
2020-04-23	-1.49113	-3.46997	0.487712
2020-04-24	-1.39756	-2.90343	0.108301
2020-04-25	-1.45898	-3.62309	0.70514
2020-04-26	-0.814886	-3.21535	1.58558
2020-04-27	0.020233	-2.89067	2.93114
2020-04-28	0.976849	-1.2864	3.2401
2020-04-29	0.168262	-1.53062	1.86714
2020-04-30	19.1417	-9039.8	9078.08
2020-05-01	0.571028	-1.82957	2.97163
2020-05-02	-0.121999	-2.89388	2.64989
2020-05-03	-2.38438	-5.34548	0.576709
2020-05-04	-31.9899	-7.24796e+06	7.2479e+06
2020-05-05	-19.0974	-15708.6	15670.4
2020-05-06	-19.0973	-15708.6	15670.4
2020-05-07	#N/A	#N/A	#N/A

## Sheet: d Irregular results
Treatment	Outcome	Point.estimate	Standard.error	lower.bound.of.95..confidence.interval	upper.bound.of.95..confidence.interval
2020-04-10	2020-04-30	31.1	620041	-1.21523e+06	1.21529e+06
2020-04-16	2020-04-13	20	4622	-9039	9078.9
2020-04-16	2020-04-30	19.1	4622	-9039.8	9078.1
2020-04-16	2020-05-04	-32	3.69799e+06	-7247963	7247899
2020-04-16	2020-05-05	-19.1	8005	-15708.6	15670.4
2020-04-16	2020-05-06	-19.1	8005	-15708.6	15670.4
2020-04-16	2020-05-07	#N/A	#N/A	#N/A	#N/A
